# Supplementary material for: Phytochemical Diversity and Antioxidant Potential of Wild Heather (Calluna vulgaris L.) Aboveground Parts
Source: Plants (Basel). 2022 Aug 25;11(17):2207. doi: 10.3390/plants11172207 (PMC9460699; doi:10.3390/plants11172207)
Supplement: Supplementary file 1 [file plants-11-02207-s001.zip]

Archive with 1 entries (1 files):
- plants-1825385-supplementary.pdf
